# Supplementary material for: Pseudomacrochenus wusuae sp. n., a new species from Sichuan, China (Coleoptera, Cerambycidae, Lamiinae)
Source: Zookeys. 2017 Feb 14;(656):111–21. doi: 10.3897/zookeys.656.11676 (PMC5345364; doi:10.3897/zookeys.656.11676)
Supplement: XML Treatment for Pseudomacrochenus [file zookeys.656.11676-treatment1.xml]

<!DOCTYPE tp:taxon-treatment
  PUBLIC "-//TaxonX//DTD Taxonomic Treatment Publishing DTD v0 20100105//EN" "tax-treatment-NSO.dtd">
<tp:taxon-treatment xmlns:tp="http://www.plazi.org/taxpub"><tp:treatment-meta><kwd-group><label>Taxon classification</label><kwd><named-content content-type="kingdom">Animalia</named-content></kwd><kwd><named-content content-type="order">Coleoptera</named-content></kwd><kwd><named-content content-type="family">Cerambycidae</named-content></kwd></kwd-group><mixed-citation publication-type="journal"><person-group><name><surname>He</surname><given-names>Li</given-names></name><name><surname>Liu</surname><given-names>Bin</given-names></name><name><surname>Wang</surname><given-names>Cheng-Bin</given-names></name></person-group><article-title><italic><tp:taxon-name><tp:taxon-name-part taxon-name-part-type="genus">Pseudomacrochenus</tp:taxon-name-part> <tp:taxon-name-part taxon-name-part-type="species">wusuae</tp:taxon-name-part></tp:taxon-name></italic> sp. n., a new species from Sichuan, China (<tp:taxon-name><tp:taxon-name-part taxon-name-part-type="order">Coleoptera</tp:taxon-name-part></tp:taxon-name>, <tp:taxon-name><tp:taxon-name-part taxon-name-part-type="family">Cerambycidae</tp:taxon-name-part></tp:taxon-name>, <tp:taxon-name><tp:taxon-name-part taxon-name-part-type="subfamily">Lamiinae</tp:taxon-name-part></tp:taxon-name>)</article-title><source>Zookeys</source><day>14</day><month>2</month><year>2017</year><volume>2017</volume><issue>656</issue><fpage>111</fpage><lpage>121</lpage><pub-id pub-id-type="doi">10.3897/zookeys.656.11676</pub-id></mixed-citation></tp:treatment-meta><tp:nomenclature><label>Genus</label><tp:taxon-name>
            <tp:taxon-name-part taxon-name-part-type="genus">Pseudomacrochenus</tp:taxon-name-part>
            <object-id xmlns:xlink="http://www.w3.org/1999/xlink" xlink:type="simple">Vernacular name: 伪鹿天牛属</object-id>
          </tp:taxon-name><tp:taxon-authority>Breuning, 1943</tp:taxon-authority></tp:nomenclature><tp:treatment-sec sec-type="distribution" id="SECID0EYGAC"><title>Distribution.</title><p>North Oriental.</p><!--PageBreak--></tp:treatment-sec></tp:taxon-treatment>
