# Supplementary material for: Pseudomacrochenus wusuae sp. n., a new species from Sichuan, China (Coleoptera, Cerambycidae, Lamiinae)
Source: Zookeys. 2017 Feb 14;(656):111–21. doi: 10.3897/zookeys.656.11676 (PMC5345364; doi:10.3897/zookeys.656.11676)
Supplement: XML Treatment for Pseudomacrochenus wusuae [file zookeys.656.11676-treatment2.xml]

<!DOCTYPE tp:taxon-treatment
  PUBLIC "-//TaxonX//DTD Taxonomic Treatment Publishing DTD v0 20100105//EN" "tax-treatment-NSO.dtd">
<tp:taxon-treatment xmlns:tp="http://www.plazi.org/taxpub"><tp:treatment-meta><kwd-group><label>Taxon classification</label><kwd><named-content content-type="kingdom">Animalia</named-content></kwd><kwd><named-content content-type="order">Coleoptera</named-content></kwd><kwd><named-content content-type="family">Cerambycidae</named-content></kwd></kwd-group><mixed-citation publication-type="journal"><person-group><name><surname>He</surname><given-names>Li</given-names></name><name><surname>Liu</surname><given-names>Bin</given-names></name><name><surname>Wang</surname><given-names>Cheng-Bin</given-names></name></person-group><article-title><italic><tp:taxon-name><tp:taxon-name-part taxon-name-part-type="genus">Pseudomacrochenus</tp:taxon-name-part> <tp:taxon-name-part taxon-name-part-type="species">wusuae</tp:taxon-name-part></tp:taxon-name></italic> sp. n., a new species from Sichuan, China (<tp:taxon-name><tp:taxon-name-part taxon-name-part-type="order">Coleoptera</tp:taxon-name-part></tp:taxon-name>, <tp:taxon-name><tp:taxon-name-part taxon-name-part-type="family">Cerambycidae</tp:taxon-name-part></tp:taxon-name>, <tp:taxon-name><tp:taxon-name-part taxon-name-part-type="subfamily">Lamiinae</tp:taxon-name-part></tp:taxon-name>)</article-title><source>Zookeys</source><day>14</day><month>2</month><year>2017</year><volume>2017</volume><issue>656</issue><fpage>111</fpage><lpage>121</lpage><pub-id pub-id-type="doi">10.3897/zookeys.656.11676</pub-id></mixed-citation></tp:treatment-meta><tp:nomenclature><tp:taxon-name>
            <tp:taxon-name-part taxon-name-part-type="genus">Pseudomacrochenus</tp:taxon-name-part>
            <tp:taxon-name-part taxon-name-part-type="species">wusuae</tp:taxon-name-part>
            <object-id xmlns:xlink="http://www.w3.org/1999/xlink" content-type="zoobank" xlink:type="simple">http://zoobank.org/C9924F5B-C4EE-4B95-BD8F-324CCA00FF89</object-id>
            <object-id xmlns:xlink="http://www.w3.org/1999/xlink" xlink:type="simple">Vernacular name: 午苏伪鹿天牛</object-id>
          </tp:taxon-name><tp:taxon-status xmlns:xlink="http://www.w3.org/1999/xlink" xlink:type="simple">sp. n.</tp:taxon-status><xref ref-type="fig" rid="F1">Figs 1</xref><xref ref-type="fig" rid="F2">, 2</xref><xref ref-type="fig" rid="F3">, 3</xref><xref ref-type="fig" rid="F4">, 4B, F–H</xref><xref ref-type="fig" rid="F5">, 5</xref><xref ref-type="fig" rid="F6">, 6C–D</xref></tp:nomenclature><tp:treatment-sec sec-type="type material" id="SECID0EBJAC"><title>Type material.</title><p>
            <bold>Holotype</bold>: ♂, CHINA, Sichuan: Liangshan Yi Autonomous Prefecture, Xichang City, Mt. Lushan (泸山) <named-content xmlns:xlink="http://www.w3.org/1999/xlink" content-type="dwc:verbatimCoordinates" xlink:type="simple"><named-content content-type="geo-json" specific-use="{&#34;type&#34;:&#34;Point&#34;,&#34;coordinates&#34;:[102.250000,27.816667]}" id="NCID0EMJAC" xlink:type="simple">N27°49', E102°15'</named-content></named-content>, alt. 2050 m, 8.V.2015, Li He leg. (<abbrev xmlns:xlink="http://www.w3.org/1999/xlink" content-type="institution" xlink:title="Bin Insect Taxonomy Studio, Beijing, China" id="ABBRID0ERJAC" xlink:type="simple">BITS</abbrev>); <bold>Paratype</bold>: 23♂♂39♀♀. 5♂♂4♀♀, same data as holotype except 16–17.XI.2015 (larva), em. II–III.2016, Li He &amp; Bin Liu leg. (5♂♂ in <named-content xmlns:xlink="http://www.w3.org/1999/xlink" content-type="dwc:institutional_code" xlink:type="simple">NMPC</named-content> and 4♀♀ in <abbrev xmlns:xlink="http://www.w3.org/1999/xlink" content-type="institution" xlink:title="Collection of Li He, Chengdu, Sichuan, China" id="ABBRID0E4JAC" xlink:type="simple">CLHC</abbrev>); 2♀♀, same data as holotype except alt. 2230 m, 8.VIII.2012, Li He leg. (<abbrev xmlns:xlink="http://www.w3.org/1999/xlink" content-type="institution" xlink:title="Collection of Li He, Chengdu, Sichuan, China" id="ABBRID0ECKAC" xlink:type="simple">CLHC</abbrev>); 1♀, same data as holotype (<abbrev xmlns:xlink="http://www.w3.org/1999/xlink" content-type="institution" xlink:title="Collection of Li He, Chengdu, Sichuan, China" id="ABBRID0EHKAC" xlink:type="simple">CLHC</abbrev>); 1♀, same data as holotype except 16–17.XI.2015 (larva), 17.II.2016 (pupa), em. 16.III.2016, Li He &amp; Bin Liu leg. (<abbrev xmlns:xlink="http://www.w3.org/1999/xlink" content-type="institution" xlink:title="Collection of Li He, Chengdu, Sichuan, China" id="ABBRID0EMKAC" xlink:type="simple">CLHC</abbrev>); 1♀, same data as holotype except 16.XI.2015 (larva), em. 3.III.2016, Li He &amp; Bin Liu leg. (<abbrev xmlns:xlink="http://www.w3.org/1999/xlink" content-type="institution" xlink:title="Bin Insect Taxonomy Studio, Beijing, China" id="ABBRID0ERKAC" xlink:type="simple">BITS</abbrev>); 1♂, same data as holotype except alt. 2095 m, 17.XI.2015 (larva), em. 16.II.2016, Li He &amp; Bin Liu leg. (<abbrev xmlns:xlink="http://www.w3.org/1999/xlink" content-type="institution" xlink:title="Bin Insect Taxonomy Studio, Beijing, China" id="ABBRID0EWKAC" xlink:type="simple">BITS</abbrev>); 2♀♀, same data as holotype except 5.III.2016 (larva), em. 3.IV.2016, Li He leg. (<abbrev xmlns:xlink="http://www.w3.org/1999/xlink" content-type="institution" xlink:title="Collection of Li He, Chengdu, Sichuan, China" id="ABBRID0E2KAC" xlink:type="simple">CLHC</abbrev>); 7♂♂7♀♀, same data as holotype except 7.V.2016, Li He &amp; Ben-Fu Miao leg. (<abbrev xmlns:xlink="http://www.w3.org/1999/xlink" content-type="institution" xlink:title="Collection of Li He, Chengdu, Sichuan, China" id="ABBRID0EALAC" xlink:type="simple">CLHC</abbrev>); 1♂, same data as holotype except alt. 1928 m, 11.VI.2016, Bin Liu leg. (<abbrev xmlns:xlink="http://www.w3.org/1999/xlink" content-type="institution" xlink:title="Bin Insect Taxonomy Studio, Beijing, China" id="ABBRID0EFLAC" xlink:type="simple">BITS</abbrev>); 2♂♂7♀♀, same data as holotype except alt. 1900 m, 11–16.VI.2016, Bin Liu leg. (<abbrev xmlns:xlink="http://www.w3.org/1999/xlink" content-type="institution" xlink:title="Collection of Junsuke Yamasako, Tokyo, Japan" id="ABBRID0EKLAC" xlink:type="simple">CJYT</abbrev>); 1♂, same data as holotype except alt. ca. 2000 m, 12.VI.2015, Bin Liu leg. (<abbrev xmlns:xlink="http://www.w3.org/1999/xlink" content-type="institution" xlink:title="Collection of Junsuke Yamasako, Tokyo, Japan" id="ABBRID0EPLAC" xlink:type="simple">CJYT</abbrev>); 1♂1♀, same data as holotype except alt. 1900 m, 11–16.VI.2016, Bin Liu leg. (<abbrev xmlns:xlink="http://www.w3.org/1999/xlink" content-type="institution" xlink:title="Collection of Wen-I Chou, Taitung, Taiwan, China" id="ABBRID0EULAC" xlink:type="simple">CCWI</abbrev>); 1♂2♀♀, same data as holotype except alt. 1928 m, 12.VI.2016, Bin Liu leg. (<abbrev xmlns:xlink="http://www.w3.org/1999/xlink" content-type="institution" xlink:title="Bin Insect Taxonomy Studio, Beijing, China" id="ABBRID0EZLAC" xlink:type="simple">BITS</abbrev>); 2♀♀, same data as holotype except alt. 2040 m, 12.VI.2016, Bin Liu leg. (<abbrev xmlns:xlink="http://www.w3.org/1999/xlink" content-type="institution" xlink:title="Bin Insect Taxonomy Studio, Beijing, China" id="ABBRID0E5LAC" xlink:type="simple">BITS</abbrev>); 1♀, same data as holotype except alt. 1928 m,13.VI.2016, Bin Liu leg. (<abbrev xmlns:xlink="http://www.w3.org/1999/xlink" content-type="institution" xlink:title="Bin Insect Taxonomy Studio, Beijing, China" id="ABBRID0EDMAC" xlink:type="simple">BITS</abbrev>); 5♀♀, same data as holotype except alt. 2049 m, 16.VI.2016, Bin Liu leg. (<abbrev xmlns:xlink="http://www.w3.org/1999/xlink" content-type="institution" xlink:title="Bin Insect Taxonomy Studio, Beijing, China" id="ABBRID0EIMAC" xlink:type="simple">BITS</abbrev>); 1♂, same data as holotype except alt. 1703 m, 20.VI.2016, Bin Liu leg. (<abbrev xmlns:xlink="http://www.w3.org/1999/xlink" content-type="institution" xlink:title="Bin Insect Taxonomy Studio, Beijing, China" id="ABBRID0ENMAC" xlink:type="simple">BITS</abbrev>); 1♀, same data as holotype except alt. 1928 m, 20.VI.2016, Bin Liu leg. (<abbrev xmlns:xlink="http://www.w3.org/1999/xlink" content-type="institution" xlink:title="Bin Insect Taxonomy Studio, Beijing, China" id="ABBRID0ESMAC" xlink:type="simple">BITS</abbrev>); 1♀, same data as holotype except alt. 1647 m, 21.VI.2016, Bin Liu leg. (<abbrev xmlns:xlink="http://www.w3.org/1999/xlink" content-type="institution" xlink:title="Bin Insect Taxonomy Studio, Beijing, China" id="ABBRID0EXMAC" xlink:type="simple">BITS</abbrev>); 1♂1♀, same data as holotype except 25.VI.2016, Chao Zhou, Bin Liu &amp; Li He leg. (<abbrev xmlns:xlink="http://www.w3.org/1999/xlink" content-type="institution" xlink:title="Collection of Chao Zhou, Chengdu, Sichuan, China" id="ABBRID0E3MAC" xlink:type="simple">CCZC</abbrev>); 1♂, same data as holotype except 25.VI.2016, Chao Zhou, Bin Liu &amp; Li He leg. (<abbrev xmlns:xlink="http://www.w3.org/1999/xlink" content-type="institution" xlink:title="Bin Insect Taxonomy Studio, Beijing, China" id="ABBRID0EBNAC" xlink:type="simple">BITS</abbrev>).</p></tp:treatment-sec><tp:treatment-sec sec-type="diagnosis" id="SECID0EGNAC"><title>Diagnosis.</title><p>Pronotum without spine at the lateral side, but only with an inconspicuous vestigial small tubercle. Elytra with a contrasting large spot on the middle constituted of pale grayish setae, except for a hairless area around the anterior margin forming a black semicircular ring. Abdominal tergite VIII with posterior edge weakly emarginate; sternite VIII short, with posterior edge more or less truncate.</p></tp:treatment-sec><tp:treatment-sec sec-type="description" id="SECID0ELNAC"><title>Description.</title><p>
            <bold>Male.</bold> Size relatively large, body length 16.22–30.20 mm, humeral width 4.48–8.72 mm. Length (mm) of different body parts: head (3.53) : antenna (68.27) : pronotum (5.37) : elytra (17.39) : protibia (7.57); width (mm): head (3.44) : pronotum (4.91) : elytra (7.84). Body length/elytral width = 3.50; antenna length/body length = 2.49. Antennomeres with length ratio from base to tip: 6.70 - 1.00 - 16.38 - 12.29 - 12.33 - 12.80 - 12.92 - 11.78 - 9.70 - 7.85 - 13.64.</p><p>Habitus is shown in Fig. <xref ref-type="fig" rid="F1">1A–B</xref>. Body color dark brown to black. Head covered with fulvous setae, forming four small spots at posterior margin of the occiput. <!--PageBreak-->Dorsal surface of scape, pedicel and antennomere III with fulvous setae, following antennomeres with very faint fulvous setae; apical parts of the antennomeres III–X and middle part of the antennomere XI with very faint brown setae, making alternant contrasting colors on these antennomeres; ventral surface of scape, pedicel and antennomeres III–IV fringed with long, brown setae, but distinctly less dense on the antennomere IV. Pronotum with middle line flanked by two ill-defined longitudinal fasciae of fulvous setae and each pronotal side with another one. Elytra mostly covered with very faint brown setae; a contrasting large spot on the middle constituted of pale grayish setae (Fig. <xref ref-type="fig" rid="F1">1E</xref>), except for a hairless area around the anterior margin forming a black semicircular ring; a number of irregularly scattered small spots of fulvous setae forming three or four short longitudinal fasciae contiguous at base and much denser and contiguous after the discal spot. Variations of pubescence <!--PageBreak-->is shown in Fig. <xref ref-type="fig" rid="F2">2A–D</xref>. Abdomen covered with fulvous setae, lateral margins with some erected brown setae.</p><fig id="F1" position="float" orientation="portrait"><label>Figure 1.</label><caption><p>
          <italic><tp:taxon-name><tp:taxon-name-part taxon-name-part-type="genus">Pseudomacrochenus</tp:taxon-name-part> <tp:taxon-name-part taxon-name-part-type="species">wusuae</tp:taxon-name-part></tp:taxon-name></italic> sp. n. <bold>A</bold> ♂ habitus (holotype; dorsal view) <bold>B</bold> ♂ habitus (holotype; ventral view) <bold>C</bold> ♀ (paratype; dorsal view) <bold>D</bold> ♀ (paratype; ventral view) <bold>E</bold> magnification of a grayish large spot on the elytron (♂; paratype; dorsal view).</p></caption><graphic xmlns:xlink="http://www.w3.org/1999/xlink" xlink:href="zookeys-656-111-g001.jpg" position="float" orientation="portrait" xlink:type="simple" id="oo_122543.jpg"/></fig><fig id="F2" position="float" orientation="portrait"><label>Figure 2.</label><caption><p>Variations of pubescence and spots on the elytra of <italic><tp:taxon-name><tp:taxon-name-part taxon-name-part-type="genus">Pseudomacrochenus</tp:taxon-name-part> <tp:taxon-name-part taxon-name-part-type="species">wusuae</tp:taxon-name-part></tp:taxon-name></italic> sp. n. (paratypes; dorsal view) <bold>A–D</bold> ♂♂, <bold>E–H</bold> ♀♀.</p></caption><graphic xmlns:xlink="http://www.w3.org/1999/xlink" xlink:href="zookeys-656-111-g002.jpg" position="float" orientation="portrait" xlink:type="simple" id="oo_122544.jpg"/></fig><p>Head (Fig. <xref ref-type="fig" rid="F3">3A</xref>) compressed, surface coarsely granulated, length/width = 1.03, narrower than pronotum. Frons transverse, slightly convex. Eyes small, finely facetted, divided into two widely separated lobes; lower lobes longer than genae. Interantennal region strongly concave between the strongly elevated antennal tubercles. Antennae long, extending beyond elytral apex by six antennomeres; scape stout and cylindrical, larger at apex, with an open circular scar; surface of scape, pedicel and antennomere III with small and coarse granules; antennomere III longer than all others; antennomeres IV, V, VI, VII and XI subequal; antennomeres VII to X decreasing in length; last antennomere thinner and curved.</p><fig id="F3" position="float" orientation="portrait"><label>Figure 3.</label><caption><p>
          <italic><tp:taxon-name><tp:taxon-name-part taxon-name-part-type="genus">Pseudomacrochenus</tp:taxon-name-part> <tp:taxon-name-part taxon-name-part-type="species">wusuae</tp:taxon-name-part></tp:taxon-name></italic> sp. n. (paratype). <bold>A</bold> head (♂; front view) <bold>B</bold> head (♀; front view) <bold>C</bold> pronotum (♂; dorsal view) <bold>D</bold> pronotum (♀; dorsal view) <bold>E</bold> protibia (♂; dorsal view) <bold>F</bold> protibia (♀; dorsal view).</p></caption><graphic xmlns:xlink="http://www.w3.org/1999/xlink" xlink:href="zookeys-656-111-g003.jpg" position="float" orientation="portrait" xlink:type="simple" id="oo_122545.jpg"/></fig><p>Pronotum (Fig. <xref ref-type="fig" rid="F3">3C</xref>) slightly convex and elongate, length/width = 1.09, widest at about basal 3/7 where it is slightly protruded; anterior margin slightly concave; lateral <!--PageBreak-->side with an inconspicuous vestigial small tubercle; hind angles slightly projected backwards and somewhat acute; surface coarsely rugose.</p><p>Stridulatory organ hided with a median longitudinal band of dense, fine, transverse stridulatory striae.</p><p>Scutellum ligulate, surface densely covered with fulvous setae.</p><p>Elytra widest just after humeri, length/width = 2.22, gradually narrowing towards apex; apices narrowly rounded; surface with many small and coarse granules at base, more or less thickly punctured with punctures diminishing in size towards apex.</p><p>Metathoracic wings fully developed.</p><p>Prolegs elongated; protibia (Fig. <xref ref-type="fig" rid="F3">3E</xref>) slightly sinuate, with a strong tooth at about the apical fourth of inner side. Profemora longer than meso- and metafemora. Metafemora exceed the posterior edge of visible abdominal segment IV.</p><p>Abdomen (Fig. <xref ref-type="fig" rid="F4">4B</xref>): tergite VIII with posterior edge weakly emarginate, bordered with long setae; sternite VIII short, with posterior edge more or less truncate, bordered with much shorter setae; sternite IX ‘Y’-shaped.</p><fig id="F4" position="float" orientation="portrait"><label>Figure 4.</label><caption><p>
          <italic><tp:taxon-name><tp:taxon-name-part taxon-name-part-type="genus">Pseudomacrochenus</tp:taxon-name-part></tp:taxon-name></italic> species. ♂♂. <bold>A, C–E</bold> <italic><tp:taxon-name><tp:taxon-name-part taxon-name-part-type="genus">Pseudomacrochenus</tp:taxon-name-part> <tp:taxon-name-part taxon-name-part-type="species">antennatus</tp:taxon-name-part></tp:taxon-name></italic> (Gahan, 1894) (Yunnan) <bold>B, F–H</bold> <italic><tp:taxon-name><tp:taxon-name-part taxon-name-part-type="genus">Pseudomacrochenus</tp:taxon-name-part> <tp:taxon-name-part taxon-name-part-type="species">wusuae</tp:taxon-name-part></tp:taxon-name></italic> sp. n. (paratype) <bold>A–B</bold> tergites VIII, sternites VIII &amp; IX (ventral view) <bold>C–H</bold> male genitalia (<bold>C, F</bold> dorsal view <bold>D, G</bold> ventral view <bold>E, H</bold> lateral view).</p></caption><graphic xmlns:xlink="http://www.w3.org/1999/xlink" xlink:href="zookeys-656-111-g004.jpg" position="float" orientation="portrait" xlink:type="simple" id="oo_122546.jpg"/></fig><!--PageBreak--><p>Male genitalia (Fig. <xref ref-type="fig" rid="F4">4F–H</xref>): Lateral lobes of tegmen moderately elongate, gradually tapering to narrowly rounded apex, which carries long setae. Median lobe stout, median struts more than half length of median lobe; ventral plate longer than dorsal plate; ventral plate with apex widely rounded. Endophallus with tubular structure at basal end.</p><p>
            <bold>Female.</bold> Size smaller than male, body length 16.67–25.47 mm, humeral width 4.37–7.55 mm. Length (mm) of different body parts: head (3.49) : antenna (32.89) <!--PageBreak-->: pronotum (3.92) : elytra (15.84) : protibia (4.65); width (mm): head (3.20) : pronotum (4.51) : elytra (7.45). Body length/elytral width = 3.13; antenna length/body length = 1.41. Antennomeres with length ratio from base to tip: 6.03 - 1.00 - 14.07 - 9.51 - 8.10 - 7.03 - 6.33 - 5.02 - 4.12 - 3.71 - 5.56.</p><p>Habitus is shown in Fig. <xref ref-type="fig" rid="F1">1C–D</xref>. Eyes (Fig. <xref ref-type="fig" rid="F3">3B</xref>) with lower lobe shorter than genae. Antennae shortened, extending beyond the elytral apex by five antennomeres. Pronotum (Fig. <xref ref-type="fig" rid="F3">3D</xref>) slightly wider than long, length/width = 0.87, widest at middle. Variations of pubescence and spots on the elytra is shown in Fig. <xref ref-type="fig" rid="F2">2E–H</xref>. Protibiae (Fig. <xref ref-type="fig" rid="F3">3F</xref>) not elongated, without observable tooth at inner side.</p></tp:treatment-sec><tp:treatment-sec sec-type="Immature stages" id="SECID0EBFAE"><title>Immature stages.</title><p>Some logs containing larvae were chopped from the type locality and then transferred to the laboratories of Chengdu and Beijing in a constant temperature of 25°C. By observing the pupal chamber (Fig. <xref ref-type="fig" rid="F5">5H–K</xref>) every day, we observed that <italic><tp:taxon-name><tp:taxon-name-part taxon-name-part-type="genus">Pseudomacrochenus</tp:taxon-name-part> <tp:taxon-name-part taxon-name-part-type="species">wusuae</tp:taxon-name-part></tp:taxon-name></italic> sp. n. took about 28 days from last instar larva (20.I.2016) to pupa (17.II.2016) and about 31 days from pupa to emergence. The habitus of last instar larva is shown in Fig. <xref ref-type="fig" rid="F5">5A–D</xref> and pupa is shown in Fig. <xref ref-type="fig" rid="F5">5E–G</xref>.</p><fig id="F5" position="float" orientation="portrait"><label>Figure 5.</label><caption><p>
          <italic><tp:taxon-name><tp:taxon-name-part taxon-name-part-type="genus">Pseudomacrochenus</tp:taxon-name-part> <tp:taxon-name-part taxon-name-part-type="species">wusuae</tp:taxon-name-part></tp:taxon-name></italic> sp. n. (paratypes). <bold>A–D</bold> last instar larva (<bold>A</bold> ventral view <bold>B</bold> ventrolateral view <bold>C</bold> dorsal view <bold>D</bold> front view) <bold>E–G</bold> pupa (<bold>E</bold> dorsal view <bold>F</bold> lateral view <bold>G</bold> ventral view) <bold>H</bold> last instar larva in pupal chamber (20.I.2016) <bold>I</bold> pupa in pupal chamber (17.II.2016) <bold>J</bold> pupa in pupal chamber (11.III.2016) <bold>K</bold> newly sclerotized adult in pupal chamber (19.III.2016).</p></caption><graphic xmlns:xlink="http://www.w3.org/1999/xlink" xlink:href="zookeys-656-111-g005.jpg" position="float" orientation="portrait" xlink:type="simple" id="oo_122547.jpg"/></fig></tp:treatment-sec><tp:treatment-sec sec-type="host" id="SECID0EQHAE"><title>Host plant.</title><p>
            <italic><tp:taxon-name><tp:taxon-name-part taxon-name-part-type="genus">Craspedolobium</tp:taxon-name-part> <tp:taxon-name-part taxon-name-part-type="species">schochii</tp:taxon-name-part></tp:taxon-name></italic> Harms (巴豆藤) (Fig. <xref ref-type="fig" rid="F6">6A–B</xref>).</p><fig id="F6" position="float" orientation="portrait"><label>Figure 6.</label><caption><p>Field observations of <italic><tp:taxon-name><tp:taxon-name-part taxon-name-part-type="genus">Pseudomacrochenus</tp:taxon-name-part> <tp:taxon-name-part taxon-name-part-type="species">wusuae</tp:taxon-name-part></tp:taxon-name></italic> sp. n. <bold>A</bold> biotope <bold>B</bold> host plant <italic><tp:taxon-name><tp:taxon-name-part taxon-name-part-type="genus">Craspedolobium</tp:taxon-name-part> <tp:taxon-name-part taxon-name-part-type="species">schochii</tp:taxon-name-part></tp:taxon-name></italic> Harms <bold>C</bold> adult (resting) <bold>D</bold> adult (preparing to fly).</p></caption><graphic xmlns:xlink="http://www.w3.org/1999/xlink" xlink:href="zookeys-656-111-g006.jpg" position="float" orientation="portrait" xlink:type="simple" id="oo_122548.jpg"/></fig><p>
            <bold>Field observations.</bold> Biotope in broad-leaved mixed forest of Liangshan Yi Autonomous Prefecture (Sichuan) is shown in Figs <xref ref-type="fig" rid="F6">6A–B</xref>. Adults in the biotope are shown in Fig. <xref ref-type="fig" rid="F6">6C–D</xref>.</p></tp:treatment-sec><tp:treatment-sec sec-type="remarks" id="SECID0E3JAE"><title>Remarks.</title><p>It is easy to distinguish <italic><tp:taxon-name><tp:taxon-name-part taxon-name-part-type="genus">Pseudomacrochenus</tp:taxon-name-part> <tp:taxon-name-part taxon-name-part-type="species">wusuae</tp:taxon-name-part></tp:taxon-name></italic> sp. n. from <italic><tp:taxon-name><tp:taxon-name-part taxon-name-part-type="genus">Pseudomacrochenus</tp:taxon-name-part> <tp:taxon-name-part taxon-name-part-type="species">spinicollis</tp:taxon-name-part></tp:taxon-name></italic> Breuning, 1949, <italic><tp:taxon-name><tp:taxon-name-part taxon-name-part-type="genus">Pseudomacrochenus</tp:taxon-name-part> <tp:taxon-name-part taxon-name-part-type="species">oberthueri</tp:taxon-name-part></tp:taxon-name></italic> Breuning, 1955 and <italic><tp:taxon-name><tp:taxon-name-part taxon-name-part-type="genus">Pseudomacrochenus</tp:taxon-name-part> <tp:taxon-name-part taxon-name-part-type="species">albipennis</tp:taxon-name-part></tp:taxon-name></italic> Chiang, 1981 since the new species has pronotum (Fig. <xref ref-type="fig" rid="F3">3C–D</xref>) much longer than wide, without long spine at the lateral side, but only with an inconspicuous vestigial small tubercle; while the latter three species have pronotum less elongated, with a distinct spine at each lateral side. In addition, pubescence and spots on the elytra of these species are different.</p><p>This new species well resembles <italic><tp:taxon-name><tp:taxon-name-part taxon-name-part-type="genus">Pseudomacrochenus</tp:taxon-name-part> <tp:taxon-name-part taxon-name-part-type="species">antennatus</tp:taxon-name-part></tp:taxon-name></italic> (Gahan, 1894) in general appearance but it is easily distinguishable from it by the combination of the following characters: in <italic><tp:taxon-name><tp:taxon-name-part taxon-name-part-type="genus">Pseudomacrochenus</tp:taxon-name-part> <tp:taxon-name-part taxon-name-part-type="species">wusuae</tp:taxon-name-part></tp:taxon-name></italic> sp. n., elytra with a large discal spot constituted of pale contrasting grayish setae (Fig. <xref ref-type="fig" rid="F1">1E</xref>); area around the anterior margin of this spot almost not pubescent, forming a black semicircular ring; tergite VIII (Fig. <xref ref-type="fig" rid="F4">4B</xref>) with posterior edge weakly emarginate; sternite VIII (Fig. <xref ref-type="fig" rid="F4">4B</xref>) short and posterior edge more or less truncate; lateral lobes (Fig. <xref ref-type="fig" rid="F4">4F</xref>) of tegmen with more setae on dorsal surface of apex; ventral plate with apex (Fig. <xref ref-type="fig" rid="F4">4G</xref>) widely rounded. In <italic><tp:taxon-name><tp:taxon-name-part taxon-name-part-type="genus">Pseudomacrochenus</tp:taxon-name-part> <tp:taxon-name-part taxon-name-part-type="species">antennatus</tp:taxon-name-part></tp:taxon-name></italic>, elytra without contrasting large spot; tergite VIII (Fig. <xref ref-type="fig" rid="F4">4A</xref>) with posterior edge distinctly emarginate; sternite VIII (Fig. <xref ref-type="fig" rid="F4">4A</xref>) longer and posterior edge roundly curved; lateral lobes (Fig. <xref ref-type="fig" rid="F4">4C</xref>) of tegmen with less setae on dorsal surface of apex; ventral plate with apex (Fig. <xref ref-type="fig" rid="F4">4D</xref>) rounded.</p><p>This new species is also similar to <italic><tp:taxon-name><tp:taxon-name-part taxon-name-part-type="genus">Pseudomacrochenus</tp:taxon-name-part> <tp:taxon-name-part taxon-name-part-type="species">affinis</tp:taxon-name-part></tp:taxon-name></italic> Breuning, 1960, from which it can be distinguished due to the fact that <italic><tp:taxon-name><tp:taxon-name-part taxon-name-part-type="genus">Pseudomacrochenus</tp:taxon-name-part> <tp:taxon-name-part taxon-name-part-type="species">wusuae</tp:taxon-name-part></tp:taxon-name></italic> sp. n. shows a larger discal spot, with less defined borders, and a hairless black semicircular ring around the ante<!--PageBreak-->rior margin; while <italic><tp:taxon-name><tp:taxon-name-part taxon-name-part-type="genus">Pseudomacrochenus</tp:taxon-name-part> <tp:taxon-name-part taxon-name-part-type="species">affinis</tp:taxon-name-part></tp:taxon-name></italic> shows a smaller discal spot, with sharply defined borders, and a quite large hairless black patch before the eytral apex.</p></tp:treatment-sec><tp:treatment-sec sec-type="etymology" id="SECID0E5OAE"><title>Etymology.</title><p>The specific epithet is dedicated to Ms. Wu-Su Chen, the wife of the first author, for her constant support and love.</p></tp:treatment-sec><tp:treatment-sec sec-type="distribution" id="SECID0EDPAE"><title>Distribution.</title><p>China (Sichuan).</p><!--PageBreak--></tp:treatment-sec></tp:taxon-treatment>
